# Supplementary material for: New Thiazolidine-4-One Derivatives as SARS-CoV-2 Main Protease Inhibitors
Source: Pharmaceuticals (Basel). 2024 May 17;17(5):650. doi: 10.3390/ph17050650 (PMC11124136; doi:10.3390/ph17050650)
Supplement: Supplementary file 1 [file pharmaceuticals-17-00650-s001.zip]

Archive with 1 entries (1 files):
- pharmaceuticals-2989896-supplementary.pdf
